# Supplementary material for: Patterns, biases and prospects in the distribution and diversity of Neotropical snakes
Source: Glob Ecol Biogeogr. 2017 Nov 23;27(1):14–21. doi: 10.1111/geb.12679 (PMC5765514; doi:10.1111/geb.12679)
Supplement: Supplementary file 3 — Supporting Appendix S3 [file GEB-27-14-s003.zip]

Archive with 1,773 entries (1,772 files):
- species_rasters/
- species_rasters/Adelophis copei.grd
- species_rasters/Adelophis copei.gri
- species_rasters/Adelphicos latifasciatum.grd
- species_rasters/Adelphicos latifasciatum.gri
- species_rasters/Adelphicos nigrilatum.grd
- species_rasters/Adelphicos nigrilatum.gri
- species_rasters/Adelphicos quadrivirgatum.grd
- species_rasters/Adelphicos quadrivirgatum.gri
- species_rasters/Adelphicos veraepacis.grd
- species_rasters/Adelphicos veraepacis.gri
- species_rasters/Agkistrodon bilineatus.grd
- species_rasters/Agkistrodon bilineatus.gri
- species_rasters/Alsophis rijgersmaei.grd
- species_rasters/Alsophis rijgersmaei.gri
- species_rasters/Alsophis rufiventris.grd
- species_rasters/Alsophis rufiventris.gri
- species_rasters/Amastridium veliferum.grd
- species_rasters/Amastridium veliferum.gri
- species_rasters/Amerotyphlops amoipira.grd
- species_rasters/Amerotyphlops amoipira.gri
- species_rasters/Amerotyphlops arenensis.grd
- species_rasters/Amerotyphlops arenensis.gri
- species_rasters/Amerotyphlops brongersmianus.grd
- species_rasters/Amerotyphlops brongersmianus.gri
- species_rasters/Amerotyphlops costaricensis.grd
- species_rasters/Amerotyphlops costaricensis.gri
- species_rasters/Amerotyphlops lehneri.grd
- species_rasters/Amerotyphlops lehneri.gri
- species_rasters/Amerotyphlops minuisquamus.grd
- species_rasters/Amerotyphlops minuisquamus.gri
- species_rasters/Amerotyphlops paucisquamus.grd
- species_rasters/Amerotyphlops paucisquamus.gri
- species_rasters/Amerotyphlops reticulatus.grd
- species_rasters/Amerotyphlops reticulatus.gri
- species_rasters/Amerotyphlops stadelmani.grd
- species_rasters/Amerotyphlops stadelmani.gri
- species_rasters/Amerotyphlops tasymicris.grd
- species_rasters/Amerotyphlops tasymicris.gri
- species_rasters/Amerotyphlops tenuis.grd
- species_rasters/Amerotyphlops tenuis.gri
- species_rasters/Amerotyphlops yonenagae.grd
- species_rasters/Amerotyphlops yonenagae.gri
- species_rasters/Anilius scytale.grd
- species_rasters/Anilius scytale.gri
- species_rasters/Apostolepis aff.grd
- species_rasters/Apostolepis aff.gri
- species_rasters/Apostolepis albicollaris.grd
- species_rasters/Apostolepis albicollaris.gri
- species_rasters/Apostolepis ambinigra.grd
- species_rasters/Apostolepis ambinigra.gri
- species_rasters/Apostolepis ammodites.grd
- species_rasters/Apostolepis ammodites.gri
- species_rasters/Apostolepis arenaria.grd
- species_rasters/Apostolepis arenaria.gri
- species_rasters/Apostolepis assimilis.grd
- species_rasters/Apostolepis assimilis.gri
- species_rasters/Apostolepis cearensis.grd
- species_rasters/Apostolepis cearensis.gri
- species_rasters/Apostolepis cerradoensis.grd
- species_rasters/Apostolepis cerradoensis.gri
- species_rasters/Apostolepis christineae.grd
- species_rasters/Apostolepis christineae.gri
- species_rasters/Apostolepis dimidiata.grd
- species_rasters/Apostolepis dimidiata.gri
- species_rasters/Apostolepis dorbignyi.grd
- species_rasters/Apostolepis dorbignyi.gri
- species_rasters/Apostolepis flavotorquata.grd
- species_rasters/Apostolepis flavotorquata.gri
- species_rasters/Apostolepis gaboi.grd
- species_rasters/Apostolepis gaboi.gri
- species_rasters/Apostolepis goiasensis.grd
- species_rasters/Apostolepis goiasensis.gri
- species_rasters/Apostolepis intermedia.grd
- species_rasters/Apostolepis intermedia.gri
- species_rasters/Apostolepis lineata.grd
- species_rasters/Apostolepis lineata.gri
- species_rasters/Apostolepis longicaudata.grd
- species_rasters/Apostolepis longicaudata.gri
- species_rasters/Apostolepis multicincta.grd
- species_rasters/Apostolepis multicincta.gri
- species_rasters/Apostolepis nelsonjorgei.grd
- species_rasters/Apostolepis nelsonjorgei.gri
- species_rasters/Apostolepis niceforoi.grd
- species_rasters/Apostolepis niceforoi.gri
- species_rasters/Apostolepis nigrolineata.grd
- species_rasters/Apostolepis nigrolineata.gri
- species_rasters/Apostolepis nigroterminata.grd
- species_rasters/Apostolepis nigroterminata.gri
- species_rasters/Apostolepis phillipsi.grd
- species_rasters/Apostolepis phillipsi.gri
- species_rasters/Apostolepis polylepis.grd
- species_rasters/Apostolepis polylepis.gri
- species_rasters/Apostolepis pymi.grd
- species_rasters/Apostolepis pymi.gri
- species_rasters/Apostolepis quirogai.grd
- species_rasters/Apostolepis quirogai.gri
- species_rasters/Apostolepis serrana.grd
- species_rasters/Apostolepis serrana.gri
- species_rasters/Apostolepis striata.grd
- species_rasters/Apostolepis striata.gri
- species_rasters/Apostolepis tertulianobeui.grd
- species_rasters/Apostolepis tertulianobeui.gri
- species_rasters/Apostolepis vittata.grd
- species_rasters/Apostolepis vittata.gri
- species_rasters/Arizona elegans.grd
- species_rasters/Arizona elegans.gri
- species_rasters/Arrhyton dolichura.grd
- species_rasters/Arrhyton dolichura.gri
- species_rasters/Arrhyton redimitum.grd
- species_rasters/Arrhyton redimitum.gri
- species_rasters/Arrhyton taeniatum.grd
- species_rasters/Arrhyton taeniatum.gri
- species_rasters/Arrhyton vittatum.grd
- species_rasters/Arrhyton vittatum.gri
- species_rasters/Atractus albuquerquei.grd
- species_rasters/Atractus albuquerquei.gri
- species_rasters/Atractus alphonsehogei.grd
- species_rasters/Atractus alphonsehogei.gri
- species_rasters/Atractus altagratiae.grd
- species_rasters/Atractus altagratiae.gri
- species_rasters/Atractus badius.grd
- species_rasters/Atractus badius.gri
- species_rasters/Atractus bocki.grd
- species_rasters/Atractus bocki.gri
- species_rasters/Atractus bocourti.grd
- species_rasters/Atractus bocourti.gri
- species_rasters/Atractus boettgeri.grd
- species_rasters/Atractus boettgeri.gri
- species_rasters/Atractus caete.grd
- species_rasters/Atractus caete.gri
- species_rasters/Atractus carrioni.grd
- species_rasters/Atractus carrioni.gri
- species_rasters/Atractus caxiuana.grd
- species_rasters/Atractus caxiuana.gri
- species_rasters/Atractus charitoae.grd
- species_rasters/Atractus charitoae.gri
- species_rasters/Atractus collaris.grd
- species_rasters/Atractus collaris.gri
- species_rasters/Atractus crassicaudatus.grd
- species_rasters/Atractus crassicaudatus.gri
- species_rasters/Atractus dunni.grd
- species_rasters/Atractus dunni.gri
- species_rasters/Atractus edioi.grd
- species_rasters/Atractus edioi.gri
- species_rasters/Atractus elaps.grd
- species_rasters/Atractus elaps.gri
- species_rasters/Atractus emmeli.grd
- species_rasters/Atractus emmeli.gri
- species_rasters/Atractus erythromelas.grd
- species_rasters/Atractus erythromelas.gri
- species_rasters/Atractus flammigerus.grd
- species_rasters/Atractus flammigerus.gri
- species_rasters/Atractus franciscopaivai.grd
- species_rasters/Atractus franciscopaivai.gri
- species_rasters/Atractus francoi.grd
- species_rasters/Atractus francoi.gri
- species_rasters/Atractus fuliginosus.grd
- species_rasters/Atractus fuliginosus.gri
- species_rasters/Atractus gaigeae.grd
- species_rasters/Atractus gaigeae.gri
- species_rasters/Atractus guentheri.grd
- species_rasters/Atractus guentheri.gri
- species_rasters/Atractus heliobelluomini.grd
- species_rasters/Atractus heliobelluomini.gri
- species_rasters/Atractus hoogmoedi.grd
- species_rasters/Atractus hoogmoedi.gri
- species_rasters/Atractus insipidus.grd
- species_rasters/Atractus insipidus.gri
- species_rasters/Atractus latifrons.grd
- species_rasters/Atractus latifrons.gri
- species_rasters/Atractus lehmanni.grd
- species_rasters/Atractus lehmanni.gri
- species_rasters/Atractus maculatus.grd
- species_rasters/Atractus maculatus.gri
- species_rasters/Atractus major.grd
- species_rasters/Atractus major.gri
- species_rasters/Atractus microrhynchus.grd
- species_rasters/Atractus microrhynchus.gri
- species_rasters/Atractus multicinctus.grd
- species_rasters/Atractus multicinctus.gri
- species_rasters/Atractus natans.grd
- species_rasters/Atractus natans.gri
- species_rasters/Atractus obtusirostris.grd
- species_rasters/Atractus obtusirostris.gri
- species_rasters/Atractus occidentalis.grd
- species_rasters/Atractus occidentalis.gri
- species_rasters/Atractus occipitoalbus.grd
- species_rasters/Atractus occipitoalbus.gri
- species_rasters/Atractus oculotemporalis.grd
- species_rasters/Atractus oculotemporalis.gri
- species_rasters/Atractus orcesi.grd
- species_rasters/Atractus orcesi.gri
- species_rasters/Atractus pantostictus.grd
- species_rasters/Atractus pantostictus.gri
- species_rasters/Atractus paraguayensis.grd
- species_rasters/Atractus paraguayensis.gri
- species_rasters/Atractus paucidens.grd
- species_rasters/Atractus paucidens.gri
- species_rasters/Atractus poeppigi.grd
- species_rasters/Atractus poeppigi.gri
- species_rasters/Atractus potschi.grd
- species_rasters/Atractus potschi.gri
- species_rasters/Atractus punctiventris.grd
- species_rasters/Atractus punctiventris.gri
- species_rasters/Atractus reticulatus.grd
- species_rasters/Atractus reticulatus.gri
- species_rasters/Atractus riveroi.grd
- species_rasters/Atractus riveroi.gri
- species_rasters/Atractus ronnie.grd
- species_rasters/Atractus ronnie.gri
- species_rasters/Atractus roulei.grd
- species_rasters/Atractus roulei.gri
- species_rasters/Atractus sanctaemartae.grd
- species_rasters/Atractus sanctaemartae.gri
- species_rasters/Atractus schach.grd
- species_rasters/Atractus schach.gri
- species_rasters/Atractus serranus.grd
- species_rasters/Atractus serranus.gri
- species_rasters/Atractus snethlageae.grd
- species_rasters/Atractus snethlageae.gri
- species_rasters/Atractus spinalis.grd
- species_rasters/Atractus spinalis.gri
- species_rasters/Atractus surucucu.grd
- species_rasters/Atractus surucucu.gri
- species_rasters/Atractus thalesdelemai.grd
- species_rasters/Atractus thalesdelemai.gri
- species_rasters/Atractus torquatus.grd
- species_rasters/Atractus torquatus.gri
- species_rasters/Atractus trihedrurus.grd
- species_rasters/Atractus trihedrurus.gri
- species_rasters/Atractus trilineatus.grd
- species_rasters/Atractus trilineatus.gri
- species_rasters/Atractus univittatus.grd
- species_rasters/Atractus univittatus.gri
- species_rasters/Atractus ventrimaculatus.grd
- species_rasters/Atractus ventrimaculatus.gri
- species_rasters/Atractus zebrinus.grd
- species_rasters/Atractus zebrinus.gri
- species_rasters/Atractus zidoki.grd
- species_rasters/Atractus zidoki.gri
- species_rasters/Atropoides nummifer.grd
- species_rasters/Atropoides nummifer.gri
- species_rasters/Atropoides picadoi.grd
- species_rasters/Atropoides picadoi.gri
- species_rasters/Boa constrictor.grd
- species_rasters/Boa constrictor.gri
- species_rasters/Boiruna maculata.grd
- species_rasters/Boiruna maculata.gri
- species_rasters/Boiruna sertaneja.grd
- species_rasters/Boiruna sertaneja.gri
- species_rasters/Borikenophis portoricensis.grd
- species_rasters/Borikenophis portoricensis.gri
- species_rasters/Bothriechis aurifer.grd
- species_rasters/Bothriechis aurifer.gri
- species_rasters/Bothriechis bicolor.grd
- species_rasters/Bothriechis bicolor.gri
- species_rasters/Bothriechis lateralis.grd
- species_rasters/Bothriechis lateralis.gri
- species_rasters/Bothriechis marchi.grd
- species_rasters/Bothriechis marchi.gri
- species_rasters/Bothriechis nigroviridis.grd
- species_rasters/Bothriechis nigroviridis.gri
- species_rasters/Bothriechis rowleyi.grd
- species_rasters/Bothriechis rowleyi.gri
- species_rasters/Bothriechis schlegelii.grd
- species_rasters/Bothriechis schlegelii.gri
- species_rasters/Bothriechis thalassinus.grd
- species_rasters/Bothriechis thalassinus.gri
- species_rasters/Bothrocophias hyoprora.grd
- species_rasters/Bothrocophias hyoprora.gri
- species_rasters/Bothrocophias microphthalmus.grd
- species_rasters/Bothrocophias microphthalmus.gri
- species_rasters/Bothrocophias myersi.grd
- species_rasters/Bothrocophias myersi.gri
- species_rasters/Bothrops alcatraz.grd
- species_rasters/Bothrops alcatraz.gri
- species_rasters/Bothrops alternatus.grd
- species_rasters/Bothrops alternatus.gri
- species_rasters/Bothrops ammodytoides.grd
- species_rasters/Bothrops ammodytoides.gri
- species_rasters/Bothrops andianus.grd
- species_rasters/Bothrops andianus.gri
- species_rasters/Bothrops asper.grd
- species_rasters/Bothrops asper.gri
- species_rasters/Bothrops atrox.grd
- species_rasters/Bothrops atrox.gri
- species_rasters/Bothrops barnetti.grd
- species_rasters/Bothrops barnetti.gri
- species_rasters/Bothrops bilineatus.grd
- species_rasters/Bothrops bilineatus.gri
- species_rasters/Bothrops brazili.grd
- species_rasters/Bothrops brazili.gri
- species_rasters/Bothrops cotiara.grd
- species_rasters/Bothrops cotiara.gri
- species_rasters/Bothrops diporus.grd
- species_rasters/Bothrops diporus.gri
- species_rasters/Bothrops erythromelas.grd
- species_rasters/Bothrops erythromelas.gri
- species_rasters/Bothrops fonsecai.grd
[truncated: 1,473 more entries]
