# Supplementary material for: Patterns, biases and prospects in the distribution and diversity of Neotropical snakes
Source: Glob Ecol Biogeogr. 2017 Nov 23;27(1):14–21. doi: 10.1111/geb.12679 (PMC5765514; doi:10.1111/geb.12679)
Supplement: Supplementary file 3 — Supporting Appendix S3 [file GEB-27-14-s003.zip › species_rasters/Atractus obtusirostris.grd]

[general]
creator=R package 'raster'
created=2017-03-20 10:44:15
[georeference]
nrows=142
ncols=360
xmin=-17367529
ymin=-6356742
xmax=17367529
ymax=7348382
projection=+proj=cea +lon_0=0 +lat_ts=30 +x_0=0 +y_0=0 +datum=WGS84 +units=m +no_defs +ellps=WGS84 +towgs84=0,0,0
[data]
datatype=FLT8S
byteorder=little
nbands=1
bandorder=BIL
categorical=FALSE
minvalue=1
maxvalue=1
nodatavalue=-1.7e+308
[legend]
legendtype=
values=
color=
[description]
layername=layer
